# Supplementary material for: A Novel Self-Assembled Graphene-Based Flame Retardant: Synthesis and Flame Retardant Performance in PLA
Source: Polymers (Basel). 2021 Dec 1;13(23):4216. doi: 10.3390/polym13234216 (PMC8659536; doi:10.3390/polym13234216)
Supplement: Supplementary file 1 [file polymers-13-04216-s001.zip]

Archive with 1 entries (1 files):
- polymers-1478106-supplementary.pdf
